# Supplementary material for: Seroprevalence and Risk Factors of Anaplasma spp. in German Small Ruminant Flocks
Source: Animals (Basel). 2021 Sep 25;11(10):2793. doi: 10.3390/ani11102793 (PMC8532635; doi:10.3390/ani11102793)
Supplement: Supplementary file 1 [file animals-11-02793-s001.zip]

Archive with 1 entries (1 files):
- animals-1380762-supplementary.pdf
